# Supplementary material for: Design, Synthesis, and Evaluation of Near-Infrared Fluorescent Molecules Based on 4H-1-Benzopyran Core
Source: Molecules. 2021 Nov 19;26(22):6986. doi: 10.3390/molecules26226986 (PMC8620761; doi:10.3390/molecules26226986)
Supplement: Supplementary file 1 [file molecules-26-06986-s001.zip]

Archive with 2 entries (2 files):
- M-1-3_ES_GS_MOL-SI.zip
- molecules-1455680-supplementary.pdf
